# Supplementary material for: Gene Turnover Contributes to the Evolutionary Adaptation of Acidithiobacillus caldus: Insights from Comparative Genomics
Source: Front Microbiol. 2016 Dec 6;7:1960. doi: 10.3389/fmicb.2016.01960 (PMC5138436; doi:10.3389/fmicb.2016.01960)
Supplement: Supplementary file 2 [file Table_2.xlsx]

## Sheet: Sheet1
Supplementary Table S2 The gene repertoires of A. caldus stains involved in various metabolic pathways and environmental adaptation.
Gene	Enzyme	EC number	Reaction	Gene loci
				SM-1	ATCC 51756	S1	DX	ZBY	ZJ
Carbon metabolism
Calvin-Benson-Bassham cycle
fructose-bisphosphate aldolase		4.1.2.13	Erythrose-4-phosphate + Glycerone-phosphate → Sedoheptulose 1,7-bisphosphate
	fructose-bisphosphate aldolase, class I			Atc_1531	Acaty_c1299	Contig957: 3087-4010	Contig360: 11448-12371	Contig286: 2101-3024	Contig72: 11882-12805
fba	fructose-bisphosphate aldolase, class II			Atc_0075	Acaty_c0071	Contig488: 1-585	Contig367: 19630-20700	Contig128: 32623-33693	Contig266: 7905-8975
tktA	transketolase	2.2.1.1	D-Glyceraldehyde-3-phosphate+ Sedoheptulose-7-phosphate ↔D-Xylulose-5-phosphate+D-Ribose-5-phosphate	Atc_0071	Acaty_c0066	Contig482: 2194-4191	Contig367: 24525-26522	Contig128: 26801-28798	Contig266: 12800-14797
rpiA	ribose 5-phosphate isomerase	5.3.1.6	Ribose-5-phosphate → Ribulose-5-phosphate	Atc_0645	Acaty_c0674	Contig685: 6703-7374	Contig212: 7258-7929	Contig9: 8191-8862	Contig211: 7444-8115
rpe	ribulose-phosphate-3-epimerase	5.1.3.1	Ribulose 5-phosphate → Xylulose-5-phosphate	Atc_0077	Acaty_c0072	Contig488: 647-1306	Contig367: 18909-19568	Contig128: 33755-34414	Contig266: 7184-7843
cbbP	phosphoribulokinase	2.7.1.19	Ribulose-5-phosphate → Ribulose-1,5-bisphosphate	Atc_0336	Acaty_c0363	Contig377: 3655-4527	Contig215: 4459-5331	Contig38: 4469-5341	Contig109: 4471-5343
ribulose bisphosphate carboxylase		4.1.1.39	Glycerate-3p ↔ Ribulose 1,5-bisphosphate + CO2
Rubisco form I
cbbL	ribulose-bisphosphate carboxylase large chain			Atc_0926	Acaty_c0908	Contig1014: 606-2024	Contig260: 26019-27437	Contig229: 5268-6686	Contig67: 37630-39048
cbbS	ribulose bisphosphate carboxylase, small subunit			Atc_0927	Acaty_c0909	Contig1014: 234-566	Contig260: 27477-27809	Contig229: 4896-5228	Contig67: 39088-39420
Rubisco form II
cbbM	ribulose-bisphosphate carboxylase large chain			Atc_1661	Acaty_c1409	Contig420: 4689-6068	Contig377: 12102-13481	Contig388: 12118-13497	Contig60: 4435-5814
Rubisco form IV
	ribulose bisphosphate carboxylase, large subunit 2			Atc_2430	Acaty_c2269	Contig327: 5-793	Contig364: 14181-15395	Contig397: 10092-11306	Contig243: 11204-12418
Embden-Meyerhof-parnas (EMP) pathway
	glucokinase	2.7.1.2	Glucose ↔ Glucose 6-phosphate	Atc_0527	Acaty_c0543	Contig649: 1-636	Contig233: 33568-34515	Contig24: 11465-12412	Contig233: 17087-18034
pgm	phosphoglucomutase	5.4.2.2	Glucose 1-phosphate ↔Glucose 6-phosphate	Atc_0564	Acaty_c0574	Contig1077: 6054-7688	Contig254: 4650-6284	Contig67: 4666-6300	Contig121: 4605-6239
pgi	glucose-6-phosphate isomerase	5.3.1.9	Glucose 6-phosphate ↔ Fructose 6-phosphate	Atc_0449	Acaty_c0475	Contig366: 440-2062	Contig229: 194-1816	Contig274: 176-1798	Contig228: 186-1808
fructose-1,6-bisphosphatase		3.1.3.11	Fructose 1,6-bisphosphate → Fructose 6-phosphate
fbp	fructose-1,6-bisphosphatase I			Atc_2865	Acaty_c2716	Contig463: 2441-3448	Contig337: 6658-7665	Contig367: 6674-7681	Contig346: 6658-7665
glpX	fructose-1,6-bisphosphatase II			Atc_0070	Acaty_c0065	Contig482: 1190-2137	Contig367: 26579-27526	Contig128: 25797-26744	Contig266: 14854-15801
	6-phosphofructokinase (PFK)	2.7.1.11	β-D-Fructose 6-phosphate → β-D-Fructose 1,6-bisphosphate	Atc_1533	Acaty_c1301	Contig957: 5444-6412	Contig360: 13805-14773	Contig286: 4458-5426	Contig72: 9480-10448
fructose-bisphosphate aldolase		4.1.2.13	Fructose 1,6-bisphosphate→ Glyceraldehyde 3-phosphate
	fructose-bisphosphate aldolase, class I			Atc_1531	Acaty_c1299	Contig957: 3087-4010	Contig360: 11448-12371	Contig286: 2101-3024	Contig72: 11882-12805
fba	fructose-bisphosphate aldolase, class II			Atc_0075	Acaty_c0071	Contig488: 1-585	Contig367: 19630-20700	Contig128: 32623-33693	Contig266: 7905-8975
tpiA	triosephosphate isomerase	5.3.1.1	Glyceraldehyde-3-phosphate → Glycerone phosphate	Atc_2535	Acaty_c2379	Contig69: 252-1031	Contig4: 51994-52773	Contig5: 24362-25141	Contig76: 13229-14008
gap	glyceraldehyde-3-phosphate dehydrogenase	1.2.1.12	Glyceraldehyde 3-phosphate ↔ 3-Phospho-D-glyceroyl phosphate	Atc_0072	Acaty_c0067	Contig482: 4252-5050	Contig367: 23448-24464	Contig128: 28859-29875	Contig266: 11723-12739
pgk	phosphoglycerate kinase	2.7.2.3	3-phospho-D-Glycerate ↔ 3-phospho-D-glyceroyl phosphate	Atc_0073	Acaty_c0068	Contig483: 204-1400	Contig367: 22241-23437	Contig128: 29886-31082	Contig266: 10516-11712
phosphoglycerate mutase		5.4.2.12	3-phospho-D-glycerate ↔ 2-phospho-D-glycerate
gpmI-1	2,3-bisphosphoglycerate-independent phosphoglycerate mutase			Atc_1329	Acaty_c1093	Contig458: 1-1217	Contig56: 7425-8951	Contig145: 7507-9033	Contig313: 1-1237
gpmI-2	2,3-bisphosphoglycerate-independent phosphoglycerate mutase			Atc_2668	Acaty_c2515	Contig1207: 1-873	Contig202: 4495-6024	Contig256: 12912-14441	Contig238: 9129-10658
	phosphoglycerate mutase family protein			Atc_2583	Acaty_c2430	Contig341: 35-676	Contig4: 5312-5953	Contig394: 7738-8379	Contig80: 2171-2812
eno	enolase	4.2.1.11	2-phospho-D-glycerate ↔ phosphoenolpyruvate (PEP)	Atc_1827	Acaty_c1656	Contig907: 128-1408	Contig197: 31167-32447	Contig156: 6473-7753	Contig157: 6107-7387
ppsA	phosphoenolpyruvate synthase (PEPS)	2.7.9.2	Pyruvate → phosphoenolpyruvate (PEP)	Atc_1330	Acaty_c1094	Contig457: 4232-6661	Contig56: 4920-7349	Contig145: 5002-7431	Contig313: 1313-2643
pyruvate kinase (PK)		2.7.1.40	phosphoenolpyruvate (PEP) → pyruvate
pyk	pyruvate kinase			Atc_1530	Acaty_c1298	Contig957: 1570-3087	Contig360: 9937-11448	Contig286: 590-2101	Contig72: 12805-14316
pykA	pyruvate kinase II			Atc_0074	Acaty_c0069	Contig483: 1404-1772	Contig367: 20801-22237	Contig128: 31086-32522	Contig266: 9076-10512
pyruvate dehydrogenase
pdhC	pyruvate dehydrogenase complex, E2 and E3 components	1.8.1.4		Atc_0278	Acaty_c0306	Contig1003: 1-1297	Contig349: 1936-4965	Contig385: 1916-4945	Contig362: 1936-4965
pdhB	pyruvate dehydrogenase E1 component subunit beta	1.2.4.1		Atc_0279	Acaty_c0307	Contig775: 747-1727	Contig349: 5014-5994	Contig385: 4994-5974	Contig362: 5014-5994
pdhA	pyruvate dehydrogenase E1 component subunit alpha			Atc_0280	Acaty_c0308	Contig775: 1715-2701	Contig349: 5982-6968	Contig385: 5962-6948	Contig362: 5982-6968
	pyruvate dehydrogenase E1 component subunit beta	1.2.4.1		Atc_1326	Acaty_c1090	Contig459: 1-824	Contig56: 10400-11380	Contig145: 10482-11462	Contig251: 1738-2718
	pyruvate dehydrogenase E1 component subunit alpha			Atc_1327	Acaty_c1091	Contig458: 1602-2669	Contig56: 9336-10403	Contig145: 9418-10485	Contig251: 674-1741
	pyridine nucleotide-disulfide oxidoreductase	1.8.1.4		Atc_2277	Acaty_c2119	Contig10: 11100-12102	Contig243: 1-1439	Contig281: 1-1423	Contig372: 5380-6822
	dihydrolipoamide dehydrogenase			Atc_1002	Acaty_c0986	Contig427: 1251-2639	Contig7: 8079-9467	Contig30: 8074-9462	Contig358: 3098-4486
Pentose Phosphate pathway (PPP)
gdh	glucose 1-dehydrogenase	1.1.1.47	Glucose ↔ Glucono-1,5-lactone	Atc_1440	Acaty_c1211	Contig519: 3225-4010	Contig104: 47330-48115	Contig258: 4934-5571	Contig2: 46163-46948
	glucose-6-phosphate-1-dehydrogenase	1.1.1.49	Glucose-6-phosphate → Glucono-1,5-lactone-6-phosphate	Atc_0952	Acaty_c0935	Contig644: 1-1348	Contig25: 20874-22340	Contig391: 20890-22356	Contig69: 20829-22295
	6 -phosphogluconolactonase	3.1.1.31	Glucono-1,5-lactone 6-phosphate → 6-Phospho-gluconate	Atc_0250	Acaty_c0277	Contig232: 1-240	Contig251: 14090-14785	Contig398: 14106-14801	Contig254: 20748-21443
gnd	6-phosphogluconate dehydrogenase	1.1.1.44	6-Phospho-D-gluconate → D-Ribulose 5-phosphate	Atc_0953	Acaty_c0936	Contig644: 1353-2273	Contig25: 22345-23265	Contig391: 22361-23228	Contig69: 22300-23162
rpe	ribulose-phosphate-3-epimerase	5.1.3.1	Xylulose-5-phosphate → Ribulose 5-phosphate	Atc_0077	Acaty_c0072	Contig488: 647-1306	Contig367: 18909-19568	Contig128: 33755-34414	Contig266: 7184-7843
	transketolase	2.2.1.1	D-Glyceraldehyde-3-phosphate+ Sedoheptulose-7-phosphate ↔D-Xylulose-5-phosphate+D-Ribose-5-phosphate	Atc_0071	Acaty_c0066	Contig482: 2194-4191	Contig367: 24525-26522	Contig128: 26801-28798	Contig266: 12800-14797
tal	transaldolase	2.2.1.2	Sedoheptulose-7-phosphate+ D-Glyceraldehyde 3-phosphate ↔D-Erythrose-4-phosphate+β-D-Fructose-6-phosphate	Atc_2446	Acaty_c2285	Contig948: 919-2013	Contig359: 2931-4025	Contig53: 9620-10714	Contig30: 2931-4025
rpiA	ribose 5-phosphate isomerase	5.3.1.6	Ribose-5-phosphate → Ribulose-5-phosphate	Atc_0645	Acaty_c0674	Contig685: 6703-7374	Contig212: 7258-7929	Contig9: 8191-8862	Contig211: 7444-8115
rbsK	ribokinase	2.7.1.15	Ribose 5-phosphate ↔ Ribose
pgm	phosphoglucomutase	5.4.2.2	Glucose 1-phosphate ↔Glucose 6-phosphate	Atc_0564	Acaty_c0574	Contig1077: 6054-7688	Contig254: 4650-6284	Contig67: 4666-6300	Contig121: 4605-6239
	ribose 1,5-bisphosphokinase	2.7.4.23	ribose 1,5-bisphosphate ↔ 5-phospho-alpha-D-ribose 1-diphosphate
prsA	ribose-phosphate pyrophosphokinase	2.7.6.1	5-Phospho-α-D-ribose 1-diphosphate ↔ D-Ribose 5-phosphate	Atc_0459	Acaty_c0485	Contig418: 5870-6817	Contig363: 11868-12815	Contig396: 11868-12815	Contig373: 11849-12796
Imcomplete TCA cycle
citZ	citrate synthase	2.3.3.1	Acetyl-CoA + Oxaloacetate → Citrate	Atc_0272	Acaty_c0300	Contig849: 1526-2695	Contig252: 24732-25901	Contig398: 40553-41722	Contig253: 2109-3278
	aconitate hydratase	4.2.1.3	Citrate → Cis-aconitate; Cis-aconitate → Isocitrate	Atc_2441	Acaty_c2280	Contig819: 1839-3776	Contig364: 3518-5455	Contig397: 1-1366	Contig243: 21144-22511
icd	isocitrate dehydrogenase (ICDH)	1.1.1.42	Isocitrate → Oxalosuccinate; Oxalosuccinate → 2-Oxoglutarate	Atc_2440	Acaty_c2279	Contig819: 3773-4950	Contig364: 5452-6726	Contig397: 1363-2637	Contig243: 19873-21147
	malate dehydrogenase	1.1.1.37	Oxaloacetate ↔ Malate
fumC	fumarate hydratase class II	4.2.1.2	Malate ↔ Fumarate	Atc_0409	Acaty_c0436	Contig635: 1-740	Contig208: 61531-62988	Contig233: 19886-21343	Contig99: 11055-12512
sdhC	succinate dehydrogenase	1.3.5.1	Fumarate ↔ Succinate	Atc_2347	Acaty_c2190	Contig470: 1892-2803	Contig59: 16714-17397	Contig409: 8037-8948	Contig4: 1690-2601
succinyl-CoA synthase		6.2.1.5	Succinate → Succinyl-CoA
sucC	succinyl-CoA synthetase subunit beta			Atc_2439	Acaty_c2278	Contig813: 3248-4217	Contig364: 6729-7892	Contig397: 2640-3803	Contig243: 18707-19870
sucD	succinyl-CoA synthetase subunit alpha			Atc_2437	Acaty_c2276	Contig813: 2033-2905	Contig364: 8235-9107	Contig397: 4146-5018	Contig243: 17492-18364
gph	phosphoglycolate phosphatase	3.1.3.18	2-Phosphoglycolate → Glycolate	Atc_0078	Acaty_c0073	Contig488: 1316-2026	Contig367: 18189-18899	Contig128: 34424-35134	Contig266: 6464-7174
glycolate oxidase		1.1.3.15	Glycolate → Glyoxylate
glcD	glycolate dehydrogenase subunit GlcD			Atc_2414	Acaty_c2253	Contig753: 1-882	Contig364: 31078-32547	Contig397: 26989-28458	Contig332: 3694-4427
glcE	glycolate oxidase FAD binding subunit			Atc_2413	Acaty_c2252	Contig753: 884-1960	Contig364: 32549-33625	Contig397: 28460-29536	Contig332: 2616-3692
glcF	glycolate oxidase, iron-sulfur subunit			Atc_2412	Acaty_c2251	Contig753: 1998-3251	Contig364: 33663-34916	Contig397: 29574-30827	Contig332: 1325-2578
acs	acetyl-CoA synthetase	6.2.1.1	Acetyl-CoA ↔ Acetate	Atc_1528	Acaty_c1296	Contig807: 2203-4170	Contig360: 6088-7137	Contig285: 5186-7153	Contig73: 1166-2564
ackA	acetate kinase	2.7.2.1	Acetate ↔ Acetyl phosphate	Atc_1324	Acaty_c1088	Contig1168: 370-1548	Contig56: 12667-13845	Contig145: 12749-13927	Contig251: 4005-5183
ppc	phosphoenolpyruvate carboxylase (PEPC)	4.1.1.31	Phosphoenolpyruvate (PEP) → Oxaloacetate	Atc_1791	Acaty_c1542	Contig686: 661-3453	Contig366: 72184-74976	Contig400: 2389-5181	Contig375: 72184-74790
	malate dehydrogenase (oxaloacetate-decarboxylating) (NADP+)	1.1.1.40	(1) Malate → pyruvate; (2) oxaloacetate →pyruvate	Atc_0814	Acaty_c0797	Contig700: 2050-2986	Contig353: 6391-7671	Contig75: 6407-7687	Contig366: 6391-7671
carboxysome
CcmK	carbon dioxide-concentrating protein CcmK				Acaty_c0916	Contig545: 5118-5210		Contig391: 1-133	Contig68: 137-206
CcmK	carbon dioxide-concentrating protein CcmK			Atc_0933	Acaty_c0915
CcmK	carbon dioxide-concentrating protein CcmK			Atc_0932	Acaty_c0914
CsoS4	carboxysome shell protein CsoS4			Atc_0931	Acaty_c0913	Contig1142: 1790-2035	Contig260: 32370-32615	Contig229: 90-335	Contig67: 43981-44226
CsoS4	carboxysome shell protein CsoS4			Atc_0930	Acaty_c0912	Contig1142: 1529-1780	Contig260: 32109-32360	Contig229: 345-596	Contig67: 43720-43971
CsoSCA	carboxysomal shell carbonic anhydrase CsoSCA			Atc_0929	Acaty_c0911	Contig1142: 1-1532	Contig260: 30541-32112	Contig229: 593-2164	Contig67: 42152-43723
CsoS2	carboxysome shell protein CsoS2			Atc_0928	Acaty_c0910	Contig46: 1-1420	Contig260: 27879-30488	Contig229: 2217-4826	Contig67: 39490-42099
cbbS	Rubisco, small chain			Atc_0927	Acaty_c0909	Contig1014: 234-566	Contig260: 27477-27809	Contig229: 4896-5228	Contig67: 39088-39420
cbbL	Rubisco, large chain			Atc_0926	Acaty_c0908	Contig1014: 606-2024	Contig260: 26019-27437	Contig229: 5268-6686	Contig67: 37630-39048
Nitrogen Metabolism
ammonia transporter (Amt)
amt	Amt			Atc_1860	Acaty_c1689	Contig507: 2595-3902	Contig237: 2921-4228	Contig372: 6282-7589	Contig3: 941-2248
amtB	AmtB			Atc_1305	Acaty_c1068	Contig607: 12818-13502	Contig184: 12818-14035	Contig113: 12818-14035	Contig116: 12818-14035
dissimilatory nitrate reduction
nitrate reductase		1.7.99.4
narG	nitrate reductase subunit α			Atc_1935	Acaty_c1758	Contig288: 849-4631	Contig253: 8431-12213	Contig323: 1-2375	Contig93: 10853-14635
narH	nitrate reductase subunit β			Atc_1936	Acaty_c1759	Contig288: 4628-6181	Contig253: 6881-8434	Contig317: 16527-18080	Contig93: 9303-10856
narJ	nitrate reductase subunit δ			Atc_1936A	Acaty_c1760	Contig288: 6190-6735	Contig253: 6327-6872	Contig317: 15973-16518	Contig93: 8749-9294
narI	nitrate reductase subunit γ			Atc_1937	Acaty_c1761	Contig288: 6732-7201	Contig253: 5632-6330	Contig317: 15278-15976	Contig93: 8054-8752
nitrite reductase		1.7.1.15
nirB	nitrite reductase (NADH) large subunit			Atc_1126		Contig225: 1-596	Contig135: 7430-9877	Contig3: 27724-30171	Contig259: 7538-9985
nirD	nitrite reductase (NADH) small subunit			Atc_1125		Contig201: 1-255	Contig135: 9882-10202	Contig3: 27399-27719	Contig259: 7213-7533
assimilatory nitrate reduction
assimilatory nitrate reductase		1.7.99.4
nasA	assimilatory nitrate reductase catalytic subunit			Atc_1124		Contig831: 829-1450	Contig135: 10199-12958	Contig3: 24643-27402	Contig259: 4457-7216
	nitrate/nitrite transporter (Nrt)			Atc_1939	Acaty_c1762	Contig289: 688-2004	Contig253: 3844-5160	Contig317: 13490-14806	Contig93: 6266-7582
	nitrate transporter (NRT)			Atc_1129		Contig208: 1-631	Contig135: 3032-4201	Contig3: 33400-34569	Contig259: 13214-14383
	glutamine synthetase, type I (GlnA)	6.3.1.2		Atc_1864	Acaty_c0330	Contig207: 1-632	Contig83: 1-707	Contig371: 1-941	Contig31: 7446-8370
glutamate synthase		1.4.1.13/1.4.1.14
	glutamate synthase, small subunit (GltD)			Atc_1781	Acaty_c1532	Contig917: 2812-3735	Contig366: 61266-62660	Contig400: 14705-16099	Contig375: 61266-62660
	glutamate synthase, large subunit (GltB)			Atc_1780	Acaty_c1531	Contig729: 1-3103	Contig366: 56818-61233	Contig400: 16132-20547	Contig375: 56818-61233
	putative ammonia monooxygenase (AMO)	1.14.99.39
carbamoyl-phosphate synthase (CPSII)		6.3.5.5
carA	carbamoyl-phosphate synthase small subunit (CarA)			Atc_0658	Acaty_c0687	Contig663: 613-1758	Contig176: 1136-2281	Contig63: 4839-5483	Contig184: 9591-10736
carB	carbamoyl-phosphate synthase large subunit (CarB)			Atc_0656	Acaty_c0686	Contig663: 1751-4981	Contig176: 2274-5504	Contig63: 1616-4846	Contig184: 10729-13959
regulatory system
nitrogen regulatory protein P-II
glnB-2	nitrogen regulatory protein P-II 2 (GlnB-2)			Atc_2435	Acaty_c2274	Contig813: 50-388	Contig364: 10752-11090	Contig397: 6663-7001	Contig243: 15509-15847
glnK-1	nitrogen regulatory protein P-II 1 (GlnK-1)			Atc_1861	Acaty_c1690	Contig507: 3954-4292	Contig237: 4280-4618	Contig372: 7641-7979	Contig3: 551-889
two-component regulatory system
ntrB	nitrogen regulation protein NR(II) (NtrB)			Atc_1867	Acaty_c1695	Contig573: 2713-3801	Contig84: 2972-4060	Contig371: 3336-4424	Contig31: 3963-5051
ntrC	nitrogen regulation protein NR(I) (NtrC)			Atc_1866	Acaty_c1694	Contig573: 1271-2716	Contig84: 1530-2975	Contig371: 1894-3339	Contig31: 5048-6493
Sulfur Metabolism
sulfur oxidation
sqr	sulfide quinone reductase (SQR)	1.8.5.4	sulfide → sulfur	Atc_2601	Acaty_c2447	Contig827: 670-1803	Contig390: 20555-21688	Contig140: 3509-4642	Contig80: 14591-15724
thiosulfate:quinone oxidoreductase (TQO)		1.8.5.2	thiosulfate → tetrathionate
	terminal quinol oxidase subunit DoxD			Atc_1596	Acaty_c1355	Contig422: 76-1161
tetH	tetrathionate hydrolase (TetH)		tetrathionate → thiosulfate+sulfate+sulfur	Atc_1595	Acaty_c1354	Contig422: 1175-2686	Contig260: 6573-8030	Contig229: 24675-26132	Contig67: 18184-19641
sulfur oxidizing protein (Sox)			thiosulfate → sulfate+sulfur
Sox cluster I
soxY-I	SoxY-I			Atc_2217	Acaty_c2059	Contig1023: 10400-10876	Contig249: 5540-6034	Contig289: 39931-40425	Contig256: 1705-2181
soxZ-I	SoxZ-I			Atc_2216	Acaty_c2058	Contig1023: 10021-10350	Contig249: 6084-6413	Contig289: 39552-39881	Contig256: 2231-2560
soxB-I	SoxB-I			Atc_2215	Acaty_c2057	Contig1023: 8256-9965	Contig249: 6469-8178	Contig289: 37787-39496	Contig256: 2616-4325
soxX-I	SoxX-I			Atc_2212	Acaty_c2054	Contig1023: 5258-5647	Contig249: 10787-11176	Contig289: 34789-35178	Contig256: 6934-7323
soxA-I	SoxA-I			Atc_2210	Acaty_c2053	Contig1023: 4360-5226	Contig249: 11208-12074	Contig289: 33891-34757	Contig256: 7355-8221
Sox cluster II
soxX-II	SoxX-II			Atc_2365	Acaty_c2208	Contig478: 3303-3701	Contig250: 5179-5577	Contig6: 14071-14469	Contig51: 14055-14453
soxY-II	SoxY-II			Atc_2366	Acaty_c2209	Contig478: 3729-4241	Contig250: 5604-6116	Contig6: 14496-15008	Contig51: 14480-14992
soxZ-II	SoxZ-II			Atc_2367	Acaty_c2210	Contig478: 4290-4622	Contig250: 6165-6497	Contig6: 15057-15389	Contig51: 15041-15373
soxA-II	SoxA-II			Atc_2368	Acaty_c2211	Contig478: 4675-5538	Contig250: 6550-7413	Contig6: 15442-16305	Contig51: 15426-16289
soxB-II	SoxB-II			Atc_2370	Acaty_c2213	Contig478: 6138-7865	Contig250: 8013-9740	Contig6: 16905-18632	Contig51: 16889-18616
heterodisulfide reductase (HDR)			RSSH → RSH+ sulfite
hdrA	HdrA			Atc_2350	Acaty_c2193	Contig469: 1-358	Contig14: 2818-3879	Contig409: 10487-10900	Contig46: 2785-3487
hdrB	HdrB			Atc_2351	Acaty_c2194	Contig55: 1-1337	Contig19: 8433-9776	Contig6: 39827-41170	Contig17: 13424-14767
hdrC	HdrC			Atc_2348	Acaty_c2191	Contig470: 1180-1899	Contig60: 121-840	Contig409: 8941-9660	Contig4: 978-1697
sor	sulfur oxygenase reductase (SOR)	1.13.11.55	sulfur → sulfide+sulfite+thiosulfate		Acaty_c1207	Contig578: 176-1111	Contig104: 53146-54081	Contig259: 5166-6101	Contig2: 51979-52914
tst	thiosulfate sulfurtransferase	2.8.1.1	thiosulfate → sulfite+sulfur	Atc_0301	Acaty_c0329	Contig742: 245-694	Contig81: 1252-1701	Contig378: 588-1037	Contig352: 572-1021
sat	sulfate adenylyltransferase (SAT)	2.7.7.4	APS → sulfate	Atc_2207	Acaty_c2050	Contig1023: 1-1553	Contig249: 14881-16578	Contig289: 29387-31084	Contig256: 11028-12725
Assimilatory Sulfate Reduciton
sat	sulfate adenylyltransferase (SAT)	2.7.7.4	sulfate → APS	Atc_2207	Acaty_c2050	Contig1023: 1-1553	Contig249: 14881-16578	Contig289: 29387-31084	Contig256: 11028-12725
	cysteine synthase	2.5.1.47	sulfide → L-cysteine	Atc_0249	Acaty_c0275	Contig1085: 123-1007	Contig251: 12333-13217	Contig398: 12349-13233	Contig254: 22316-23200
Bacterial adhesion and biofilm formation
extracellular polymeric substance (EPS) precursors
luxA-like	luciferase-like monooxygenase		Glucose 6-phosphate ↔ 6-Phosphogluconolactone	Atc_0672	Acaty_c0702	Contig468: 140-1231	Contig327: 2394-3485	Contig87: 2526-3617	Contig338: 2394-3485
galE	UDP-glucose 4-epimerase	5.1.3.2	UDP-Glucose ↔ UDP-Galactose	Atc_0670	Acaty_c0701	Contig468: 1231-2169	Contig327: 3485-4423	Contig87: 3617-4555	Contig338: 3485-4423
galK	galactokinase	2.7.1.6	α-Galactose → Galactose 1-phosphate	Atc_0566	Acaty_c0576	Contig1077: 4857-5747	Contig254: 6591-7418	Contig67: 6607-7497	Contig121: 6546-7373
pgm	phosphoglucomutase	5.4.2.2	Glucose 1-phosphate →Glucose 6-phosphate	Atc_0564	Acaty_c0574	Contig1077: 6054-7688	Contig254: 4650-6284	Contig67: 4666-6300	Contig121: 4605-6239
galM	galactose mutarotase	5.1.3.3	α-Galactose ↔ β-Galactose	Atc_0563	Acaty_c0573	Contig1077: 7706-8062	Contig254: 4276-4632	Contig67: 4292-4648	Contig121: 4231-4587
rfbB	dTDP-glucose 4,6-dehydratase	4.2.1.46	dTDP-Glucose → dTDP-4keto-6-deoxymannose	Atc_0386	Acaty_c0413	Contig324: 725-1849	Contig208: 38681-39805	Contig103: 31371-32495	Contig36: 17710-18834
rfbD	dTDP-4-dehydrorhamnose reductase	1.1.1.133	dTDP-4keto-6-deoxymannose → dTDP-Rhamnose	Atc_0387	Acaty_c0414	Contig324: 1866-2774	Contig208: 39822-40730	Contig103: 32512-33420	Contig36: 18851-19759
rfbC	dTDP-4-dehydrorhamnose 3,5-epimerase	5.1.3.13		Atc_0390	Acaty_c0417	Contig897: 136-684	Contig208: 41682-42230	Contig233: 37-585	Contig99: 31813-32319
rfbA	dTDP-glucose pyrophosphorylase	2.7.7.24	Glucose 1-phosphate → dTDP-Glucose	Atc_0391	Acaty_c0418	Contig897: 681-1565	Contig208: 42227-43111	Contig233: 582-1466	Contig99: 30932-31816
galU	glucose-1-phosphate uridylyltransferase	2.7.7.9	D-glucose 1-phosphate → UDP-glucose	Atc_0392	Acaty_c0419	Contig897: 1558-2454	Contig208: 43104-44000	Contig233: 1459-2355	Contig99: 30043-30939
galT-like	galactose-1-phosphate uridylyltransferase-like	2.7.7.12	Galactose 1-phosphate → Glucose 1-phosphate
type IV pilus assembly protein
pilB	type IV pilus assembly protein PilB			Atc_2859	Acaty_c2710	Contig858: 414-2120	Contig357: 21347-22495	Contig92: 35-1183	Contig368: 19-1167
pilS	sensor protein PilS, putative			Atc_2860	Acaty_c2711	Contig858: 2165-3718	Contig225: 665-2218	Contig360: 807-2234	Contig226: 665-2218
pilR	type IV fimbriae expression regulatory protein PilR			Atc_2861	Acaty_c2712	Contig858: 3715-4833	Contig226: 1-1291	Contig360: 2231-3598	Contig227: 1-1291
pilD	type IV pilus prepilin peptidase PilD			Atc_2862	Acaty_c2713	Contig463: 181-966	Contig226: 1281-2066	Contig360: 3588-4373	Contig227: 1281-2066
pilT-2	twitching motility protein PilT			Atc_2605	Acaty_c2451	Contig1018: 1361-2410	Contig390: 17134-18183	Contig99: 11779-12828	Contig80: 18096-19145
pilT-1	twitching motility protein PilT			Atc_2604	2498846-2499617	Contig1018: 222-1352	Contig390: 18192-19322	Contig99: 12837-13626	Contig80: 16957-18087
pilA	type IV pilus assembly protein PilA			Atc_1413	Acaty_c1181	Contig1173: 2-406	Contig169: 224-706	Contig265: 1222-1703	Contig1: 1559-2041
pilQ	type IV pilus assembly protein PilQ			Atc_1775	Acaty_c1526	Contig592: 1-1809	Contig366: 50553-51791	Contig400: 25574-26812	Contig375: 50574-51791
pilP	type IV pilus assembly protein PilP			Atc_1774	Acaty_c1525	Contig591: 2602-3144	Contig366: 49973-50515	Contig400: 26850-27392	Contig375: 49973-50515
pilO	type IV pilus assembly protein PilO			Atc_1773	Acaty_c1524	Contig591: 1967-2605	Contig366: 49338-49976	Contig400: 27389-28027	Contig375: 49338-49976
pilN	type IV pilus assembly protein PilN			Atc_1772	Acaty_c1523	Contig591: 1383-1970	Contig366: 48754-49341	Contig400: 28024-28611	Contig375: 48754-49341
pilM	type IV pilus assembly protein PilM			Atc_1771	Acaty_c1522	Contig591: 340-1386	Contig366: 47711-48757	Contig400: 28608-29654	Contig375: 47711-48757
pilY1	type IV pilus assembly protein PilY1			Atc_1424	Acaty_c1191	Contig388: 2943-4559	Contig132: 1-745	Contig335: 1-2472	Contig42: 1217-3406
hyp	hypothetical protein			Atc_1423	Acaty_c1190	Contig388: 2320-2946	Contig287: 594-1177	Contig206: 533-1116	Contig42: 594-1220
pilW	type IV pilus assembly protein PilW			Atc_1422	Acaty_c1189	Contig388: 1115-2323	Contig287: 1-597	Contig206: 1-536	Contig42: 1-597
pilV	type IV pilus assembly protein PilV			Atc_1421	Acaty_c1188	Contig388: 733-1113
fimT	type IV fimbrial biogenesis protein FimT			Atc_1420	Acaty_c1187	Contig388: 89-658	Contig263: 1-416	Contig290: 110-525	Contig269: 110-525
pilC	type IV pilus assembly protein PilC			Atc_1419	Acaty_c1186	Contig386: 592-992	Contig283: 1-279	Contig64: 693-1435	Contig21: 613-1339
pilZ	type IV pilus assembly protein PilZ			Atc_1023	Acaty_c1008	Contig783: 5401-5754	Contig7: 25344-25697	Contig30: 25339-25692	Contig156: 1012-1365
pilF	type IV pilus assembly protein PilF			Atc_1367	Acaty_c1134	Contig142: 1-733	Contig257: 15319-16164	Contig4: 37487-38332	Contig263: 6128-6973
Motility
Flagellar assembly
flgN	flagella synthesis protein flgN			Atc_1457	Acaty_c1228	Contig508: 11808-12203	Contig104: 32582-32977	Contig166: 7696-8091	Contig2: 31415-31810
flgM	negative regulator of flagellin synthesis FlgM			Atc_1458	Acaty_c1229	Contig508: 11479-11811	Contig104: 32253-32585	Contig166: 8088-8420	Contig2: 31086-31418
flgA	flagellar basal-body P-ring formation protein FlgA			Atc_1459	Acaty_c1230	Contig508: 10685-11395	Contig104: 31459-32169	Contig166: 8504-9214	Contig2: 30292-31002
flgB	flagellar basal-body rod protein FlgB			Atc_1460	Acaty_c1231	Contig508: 10016-10429	Contig104: 30790-31203	Contig166: 9470-9883	Contig2: 29623-30036
flgC	flagellar basal-body rod protein FlgC			Atc_1461	Acaty_c1232	Contig508: 9573-9989	Contig104: 30347-30763	Contig166: 9910-10326	Contig2: 29180-29596
flgD	flagellar basal-body rod modification protein FlgD			Atc_1462	Acaty_c1233	Contig508: 8876-9571	Contig104: 29650-30345	Contig166: 10328-11023	Contig2: 28483-29178
flgE	flagellar hook protein FlgE			Atc_1463	Acaty_c1234	Contig508: 7605-8864	Contig104: 28379-29638	Contig166: 11035-12294	Contig2: 27212-28471
flgF	flagellar basal-body rod protein FlgF			Atc_1464	Acaty_c1235	Contig508: 6851-7591	Contig104: 27625-28365	Contig166: 12308-13048	Contig2: 26458-27198
flgG	flagellar basal-body rod protein FlgG			Atc_1465	Acaty_c1236	Contig508: 6051-6836	Contig104: 26825-27610	Contig166: 13063-13848	Contig2: 25658-26443
flgH	flagellar L-ring protein FlgH			Atc_1466	Acaty_c1237	Contig508: 5289-6026	Contig104: 26063-26800	Contig166: 13873-14610	Contig2: 24896-25633
flgI	flagellar P-ring protein FlgI			Atc_1467	Acaty_c1238	Contig508: 4129-5274	Contig104: 24903-26048	Contig167: 1-782	Contig2: 23736-24881
flgJ	flagellar protein FlgJ			Atc_1468	Acaty_c1239	Contig508: 3170-4129	Contig104: 23944-24903	Contig167: 782-1741	Contig2: 22777-23736
flgK	flagellar hook-associated protein FlgK			Atc_1470	Acaty_c1241	Contig508: 711-2765	Contig104: 21485-23539	Contig167: 2146-4200	Contig2: 20318-22372
flgL	flagellar hook-associated protein FlgL			Atc_1471	Acaty_c1242	Contig508: 1-700	Contig104: 20173-21474	Contig167: 4211-5512	Contig2: 19006-20307
fliC	flagellin protein FlaB			Atc_1475	Acaty_c1244	Contig486: 2471-4045	Contig104: 14276-15850	Contig167: 9835-11409	Contig2: 13109-14683
fliD	flagellar hook-associated protein FliD			Atc_1477	Acaty_c1246	Contig486: 44-1978	Contig104: 11849-13789	Contig167: 11896-13836	Contig2: 10682-12616
fliS	flagellar biosynthesis protein FliS			Atc_1478	Acaty_c1247	Contig475: 10527-10863	Contig104: 11460-11837	Contig167: 13848-14225	Contig2: 10293-10670
flrA	sigma-54 specific transcriptional regulator, flagellar regulatory protein A			Atc_1480	Acaty_c1249	Contig475: 8876-9958	Contig104: 9809-10891	Contig167: 14794-15876	Contig2: 8642-9724
flrB	two-component system, sensor histidine kinase FlrB			Atc_1481	Acaty_c1250	Contig475: 7668-8873	Contig104: 8601-9806	Contig167: 15879-17084	Contig2: 7434-8639
flrC	two-component system, response regulator FlrC			Atc_1482	Acaty_c1251	Contig475: 6325-7668	Contig104: 7258-8601	Contig167: 17084-18427	Contig2: 6091-7434
fliE	flagellar hook-basal body complex protein FliE			Atc_1483	Acaty_c1252	Contig475: 5953-6276	Contig104: 6886-7209	Contig167: 18476-18799	Contig2: 5719-6042
fliF	flagellar M-ring protein FliF			Atc_1484	Acaty_c1253	Contig475: 4217-5923	Contig104: 5150-6856	Contig167: 18829-20535	Contig2: 3983-5689
fliG	flagellar motor switch protein FliG			Atc_1485	Acaty_c1254	Contig475: 3214-4227	Contig104: 4147-5160	Contig167: 20525-21538	Contig2: 2980-3993
fliH	flagellar assembly protein FliH			Atc_1486	Acaty_c1255	Contig475: 2468-3217	Contig104: 3401-4150	Contig167: 21535-22284	Contig2: 2234-2983
fliI	flagellum-specific ATP synthase FliI			Atc_1487	Acaty_c1256	Contig475: 1089-2471	Contig104: 2022-3404	Contig167: 22281-23663	Contig2: 855-2237
fliJ	flagellar biosynthesis chaperone FliJ			Atc_1488	Acaty_c1257	Contig475: 613-1077	Contig104: 1546-1989	Contig167: 23675-24139	Contig2: 379-843
fliK	flagellar hook-length control protein FliK			Atc_1489	Acaty_c1258	Contig465: 2-358	Contig104: 88-1278	Contig167: 24407-25597	Contig209: 13301-14380
fliM	flagellar motor switch protein FliM			Atc_1490	Acaty_c1259	Contig454: 162-1183	Contig96: 13278-14088	Contig167: 25629-26642	Contig209: 12256-13269
fliN	flagellar motor switch protein FliN			Atc_1491	Acaty_c1260	Contig361: 1-309	Contig96: 12822-13274	Contig167: 26646-27098	Contig209: 11800-12252
fliO	flagellar biosynthesis protein FliO			Atc_1492	Acaty_c1261	Contig361: 462-884	Contig96: 12247-12669	Contig167: 27251-27673	Contig209: 11225-11647
fliP	flagellar biosynthesis protein FliP			Atc_1493	Acaty_c1262	Contig361: 806-1594	Contig96: 11537-12325	Contig167: 27595-28383	Contig209: 10515-11303
fliQ	flagellar biosynthesis protein FliQ			Atc_1494	Acaty_c1263	Contig361: 1604-1876	Contig96: 11255-11527	Contig167: 28393-28665	Contig209: 10233-10505
fliR	flagellar biosynthesis protein FliR			Atc_1495	Acaty_c1264	Contig361: 1873-2210	Contig96: 10470-11258	Contig167: 28662-29450	Contig209: 9448-10236
flhB	flagellar biosynthesis protein FlhB			Atc_1496	Acaty_c1265	Contig362: 437-1564	Contig96: 9339-10466	Contig167: 29454-30581	Contig209: 8317-9444
flhA	flagellar biosynthesis protein FlhA			Atc_1497	Acaty_c1266	Contig362: 1567-3627	Contig96: 7276-9336	Contig167: 30584-32644	Contig209: 6254-8314
flhF	flagellar biosynthesis protein FlhF			Atc_1498	Acaty_c1267	Contig362: 3655-4808	Contig96: 6094-7248	Contig167: 32672-33826	Contig209: 5072-6226
flhG	flagellar biosynthetic protein FlhG			Atc_1499	Acaty_c1268	Contig363: 1-899	Contig96: 5196-6074	Contig167: 33846-34724	Contig209: 4174-5052
fliA	RNA polymerase sigma factor for flagellar operon FliA			Atc_1500	Acaty_c1269	Contig363: 896-1621	Contig96: 4474-5199	Contig167: 34721-35446	Contig209: 3452-4177
flagellar motor protein
motA	flagellar motor rotation protein MotA			Atc_1501	Acaty_c1270	Contig363: 1621-2364	Contig96: 3731-4474	Contig167: 35446-36189	Contig209: 2709-3452
				Atc_1556	Acaty_c1323	Contig1013: 4347-4925	Contig239: 2626-3486	Contig364: 321-1181	Contig342: 6090-6950
motB	flagellar motor rotation protein MotB			Atc_1453	Acaty_c1224	Contig508: 13823-14662	Contig104: 34597-35436	Contig166: 5237-6076	Contig2: 33430-34269
				Atc_1557	Acaty_c1324	Contig1013: 4926-5849	Contig239: 1702-2625	Contig364: 1182-2105	Contig342: 5166-6089
Heavy metal resistance
arsenate resistance
arsC	arsenate reductase			Atc_0975	Acaty_c0959	Contig253: 1688-2179	Contig386: 6781-7272	Contig251: 6472-6963	Contig370: 6456-6947
arsR	arsenate repressor			Atc_0976	Acaty_c0960	Contig253: 1317-1682	Contig386: 6410-6775	Contig251: 6101-6466	Contig370: 6085-6450
arsB	arsenate membrane efflux pump			Atc_0977	Acaty_c0961	Contig253: 1-1227	Contig386: 5013-6320	Contig251: 4704-6011	Contig370: 4688-5995
mercury resistance
merR	MerR family transcriptional regulator			Atc_2482	Acaty_c2325	Contig160: 312-773	Contig138: 18238-18699	Contig283: 5547-6008	Contig56: 5971-6432
merA	mercuric reductase MerA			Atc_1058	Acaty_c1476	Contig706: 3108-4724	Contig348: 7256-8920	Contig182: 6350-8014	Contig223: 115-1779
merP	periplasmic transport protein MerP			Atc_1059			Contig348: 9042-9386	Contig182: 5884-6228	Contig223: 1901-2245
merT	mercuric ion transporter MerT			Atc_1060			Contig348: 9426-9851	Contig182: 5419-5844	Contig223: 2285-2710
merC	mercury transport protein MerC			Atc_0897	Acaty_c0878	Contig939: 2957-3391	Contig260: 1207-1641	Contig229: 31064-31498	Contig67: 12818-13252
cobalt-zinc-cadmium resistance
czcD	cation diffusion facilitator (CDF) family member CzcD			Atc_m075		Contig65: 4702-5459	Contig233: 26757-27755	Contig24: 18225-19097	Contig233: 10276-11274
Cobalt-zinc-cadmium resistance protein
czcA	heavy metal efflux pump, CzcA family			Atc_0343	Acaty_c0370	Contig844: 175-3312	Contig208: 2611-5748	Contig47: 2606-5743	Contig181: 2060-5197
czcB	heavy metal RND efflux membrane fusion protein, CzcB family			Atc_0344	Acaty_c0371	Contig844: 3309-4400	Contig208: 5745-6836	Contig47: 5740-6831	Contig181: 5194-6285
czcC	heavy metal RND efflux outer membrane protein, CzcC family			Atc_0342	Acaty_c0369	Contig379: 4716-5826	Contig208: 1253-2614	Contig47: 1248-2609	Contig181: 702-2063
copper resistance
copper ATPase		3.6.3.4
copB	copper-translocating P-type ATPase CopB			Atc_m086	Acaty_c1718	Contig1094: 1-1128	Contig246: 67-2229	Contig411: 5095-7257	Contig344: 5140-7302
				Atc_1890	Acaty_c2665	Contig1094: 1-1128	Contig29: 580-2718	Contig7: 19969-22227	Contig378: 17439-19577
				Atc_2814		Contig1094: 1-1128	Contig190: 25131-27650	Contig13: 3636-6155	Contig86: 6086-8605
Cus system
cusA	heavy metal efﬂux pump, CzcA family (CusA)			Atc_1883	Acaty_c1712	Contig481: 3932-7042	Contig247: 3662-6772	Contig17: 10017-13127	Contig355: 3751-6861
cusB	heavy metal efﬂux transporter, MFP subunit (CusB)			Atc_m083			Contig247: 6765-8213	Contig17: 8576-10024	Contig355: 6854-8302
				Atc_1884	Acaty_c1713	Contig481: 7035-8420	Contig313: 1414-2799	Contig345: 496-1881	Contig319: 1414-2799
cusC	outer membrane heavy metal efﬂux protein (CusC)			Atc_m084			Contig247: 8210-9520	Contig17: 7269-8579	Contig355: 8299-9609
				Atc_1885	Acaty_c1714	Contig481: 8417-9712	Contig222: 1-906	Contig7: 23783-24704	Contig378: 21133-22038
Organic solvent tolerance
ABC transport system involved in toluene resistance
	ABC transporter ATP-binding protein			Atc_2839	Acaty_c2690	Contig656: 1424-2356	Contig357: 3238-4170	Contig92: 18360-19292	Contig368: 18344-19276
hyp	hypothetical protein			Atc_2838	Acaty_c2689	Contig656: 2346-2690	Contig357: 2907-3248	Contig92: 19282-19623	Contig368: 19266-19607
	toluene tolerance protein			Atc_2837	Acaty_c2688	Contig656: 2683-3285	Contig357: 2312-2914	Contig92: 19616-20218	Contig368: 19600-20202
	mce-related protein (substrate-binding protein)			Atc_2836	Acaty_c2687	Contig656: 3305-3820	Contig357: 1777-2292	Contig92: 20238-20753	Contig368: 20222-20737
	toluene tolerance protein Ttg2B (permease protein)			Atc_2835	Acaty_c2686	Contig656: 3835-4617	Contig357: 980-1762	Contig92: 20768-21550	Contig368: 20752-21534
	toluene ABC transporter ATP-binding protein			Atc_2834	Acaty_c2685	Contig29: 1028-1484	Contig357: 159-983	Contig92: 21547-22371	Contig368: 21531-22355
	aromatic hydrocarbon degradation membrane protein			Atc_2339	Acaty_c2182	Contig473: 192-1505	Contig59: 9235-10563	Contig409: 558-1886	Contig4: 8752-10080
	organic solvent tolerance protein			Atc_0362	Acaty_c0389	Contig1048: 1-1117	Contig208: 19899-22112	Contig103: 12589-14676	Contig182: 7697-8723
AcrAB-TolC
acrB	transporter AcrB/AcrD/AcrF family protein			Atc_0063	Acaty_c0058	Contig872: 1541-4612	Contig367: 32913-35984	Contig128: 17339-20410	Contig266: 21188-24259
				Atc_1637	Acaty_c1386	Contig811: 792-3863	Contig362: 5430-8501	Contig393: 5446-8517	Contig364: 5430-8501
acrA	RND family efflux transporter MFP subunit			Atc_0062	Acaty_c0057	Contig872: 393-1544	Contig367: 35981-37132	Contig128: 16191-17342	Contig266: 24256-25407
				Atc_1636	Acaty_c1385	Contig811: 3860-4894	Contig362: 4258-5433	Contig393: 4274-5449	Contig364: 4258-5433
tolC	outer membrane efflux protein			Atc_0061	Acaty_c0056	Contig934: 1-412	Contig367: 37129-38556	Contig128: 14767-16194	Contig266: 25404-26831
				Atc_1635	Acaty_c1384	Contig1005: 2516-3465	Contig362: 2738-4261	Contig393: 2754-4277	Contig364: 2738-4261
ATP synthase		3.6.3.14	ADP + Phosphate → ATP
atpB	ATP synthase F0 subunit A			Atc_0027	Acaty_c0026	Contig462: 2262-3011	Contig367: 71693-72442	Contig126: 4761-5510	Contig267: 27018-27767
atpE	ATP synthase F0 subunit C			Atc_0028	Acaty_c0027	Contig462: 3066-3320	Contig367: 71384-71638	Contig126: 5565-5819	Contig267: 26709-26963
atpF	ATP synthase F0 subunit B			Atc_0029	Acaty_c0028	Contig462: 3363-3842	Contig367: 70862-71341	Contig126: 5862-6341	Contig267: 26187-26666
atpH	ATP synthase F1 subunit delta			Atc_0030	Acaty_c0029	Contig462: 3854-4393	Contig367: 70311-70850	Contig126: 6353-6892	Contig267: 25636-26175
atpA	ATP synthase F1 subunit alpha			Atc_0031	Acaty_c0030	Contig462: 4410-5954	Contig367: 68750-70294	Contig126: 6909-8453	Contig267: 24075-25619
atpG	ATP synthase F1 subunit gamma			Atc_0032	Acaty_c0031	Contig462: 5964-6830	Contig367: 67874-68740	Contig126: 8463-9329	Contig267: 23199-24065
atpD	ATP synthase F1 subunit beta			Atc_0033	Acaty_c0032	Contig462: 6861-8270	Contig367: 66434-67843	Contig126: 9360-10769	Contig267: 21759-23168
atpC	ATP synthase F1 subunit epsilon			Atc_0034	Acaty_c0033	Contig462: 8277-8702	Contig367: 66002-66427	Contig126: 10776-11201	Contig267: 21327-21752
Electron transport components
NADH-quinone oxidoreductases
nuoA	NADH-quinone oxidoreductase, A subunit			Atc_2538	Acaty_c2382	Contig733: 5512-5868	Contig4: 50984-51340	Contig5: 23352-23708	Contig76: 14662-15018
				Atc_2568	Acaty_c2415	Contig396: 9708-10067	Contig4: 21237-21596	Contig394: 23663-24022	Contig78: 21636-21995
nuoB	NADH-quinone oxidoreductase, B subunit			Atc_2539	Acaty_c2383	Contig733: 5045-5521	Contig4: 50517-50993	Contig5: 22885-23361	Contig76: 15009-15485
				Atc_2569	Acaty_c2416	Contig396: 10058-10546	Contig4: 20758-21246	Contig394: 23184-23672	Contig78: 21986-22474
nuoC	NADH-quinone oxidoreductase, C subunit			Atc_2540	Acaty_c2384	Contig733: 4433-5029	Contig4: 49905-50513	Contig5: 22273-22881	Contig76: 15489-16097
				Atc_2570	Acaty_c2417	Contig396: 10546-11551	Contig4: 19061-20758	Contig394: 21487-23184	Contig78: 22474-24171
nuoD	NADH-quinone oxidoreductase, D subunit			Atc_2541	Acaty_c2385	Contig733: 3196-4449	Contig4: 48668-49921	Contig5: 21036-22289	Contig76: 16081-17334
nuoE	NADH-quinone oxidoreductase, Esubunit			Atc_2542	Acaty_c2386	Contig733: 2700-3191	Contig4: 48172-48663	Contig5: 20540-21031	Contig76: 17339-17830
				Atc_2571	Acaty_c2418	Contig397: 645-1047	Contig4: 18589-19086	Contig394: 21015-21512	Contig78: 24146-24643
nuoF	NADH-quinone oxidoreductase, F subunit			Atc_2543	Acaty_c2387	Contig733: 1424-2710	Contig4: 46896-48182	Contig5: 19264-20550	Contig76: 17820-19106
				Atc_2572	Acaty_c2419	Contig399: 1-1179	Contig4: 17336-18589	Contig394: 19762-21015	Contig78: 24643-25896
nuoG	NADH-quinone oxidoreductase, G subunit			Atc_2544	Acaty_c2388	Contig733: 1-1424	Contig4: 44566-46896	Contig5: 16934-19264	Contig76: 19106-21436
				Atc_2573	Acaty_c2420	Contig400: 1-1131	Contig4: 15048-17339	Contig394: 17474-19765	Contig78: 25893-28184
nuoH	NADH-quinone oxidoreductase, H subunit			Atc_2545	Acaty_c2389	Contig446: 3273-4304	Contig4: 43524-44555	Contig5: 15892-16923	Contig77: 1-529
				Atc_2574	Acaty_c2421	Contig341: 8812-9774	Contig4: 14089-15051	Contig394: 16515-17477	Contig78: 28181-29143
nuoI	NADH-quinone oxidoreductase, I subunit			Atc_2546	Acaty_c2390	Contig446: 2769-3260	Contig4: 43020-43511	Contig5: 15388-15879	Contig77: 542-821
				Atc_2575	Acaty_c2422	Contig341: 8294-8806	Contig4: 13571-14083	Contig394: 15997-16509	Contig78: 29149-29661
nuoJ	NADH-quinone oxidoreductase, J subunit			Atc_2547	Acaty_c2391	Contig446: 2160-2756	Contig4: 42411-43007	Contig5: 14779-15375	Contig78: 225-821
				Atc_2576	Acaty_c2423	Contig341: 7797-8297	Contig4: 13074-13574	Contig394: 15500-16000	Contig78: 29658-30158
nuoK	NADH-quinone oxidoreductase, K subunit			Atc_2548	Acaty_c2392	Contig446: 1849-2163	Contig4: 42100-42414	Contig5: 14468-14782	Contig78: 818-1132
				Atc_2577	Acaty_c2424	Contig341: 7496-7813	Contig4: 12773-13090	Contig394: 15199-15516	Contig78: 30142-30459
nuoL	NADH-quinone oxidoreductase, L subunit			Atc_2549	Acaty_c2393	Contig446: 1-1847	Contig4: 40116-42098	Contig5: 12484-14466	Contig78: 1134-3116
				Atc_2578	Acaty_c2425	Contig341: 5644-7503	Contig4: 10921-12780	Contig394: 13347-15206	Contig78: 30452-32311
nuoM	NADH-quinone oxidoreductase, M subunit			Atc_2550	Acaty_c2394	Contig445: 3181-4665	Contig4: 38628-40112	Contig5: 10996-12480	Contig78: 3120-4604
				Atc_2579	Acaty_c2426	Contig341: 4193-5647	Contig4: 9470-10924	Contig394: 11896-13350	Contig78: 32308-33762
nuoN	NADH-quinone oxidoreductase, N subunit			Atc_2551	Acaty_c2395	Contig445: 1724-3169	Contig4: 37171-38616	Contig5: 9539-10984	Contig78: 4616-6061
				Atc_2580	Acaty_c2427	Contig341: 2866-4203	Contig4: 8143-9480	Contig394: 10569-11906	Contig78: 33752-34864
bd ubiquinol oxidases
cydA	cytochrome bd ubiquinol oxidase subunit I			Atc_2281	Acaty_c2123	Contig10: 6301-7941	Contig242: 584-2224	Contig280: 600-2240	Contig372: 584-2224
cydB	cytochrome bd ubiquinol oxidase subunit II			Atc_2282	Acaty_c2124	Contig10: 5114-6247	Contig331: 41-697	Contig387: 57-713	Contig82: 16103-16759
bo3 ubiquinol oxidases
cyoA	cytochrome o ubiquinol oxidase, subunit II			Atc_0647	Acaty_c0677	Contig685: 4351-5310	Contig212: 4906-5865	Contig9: 5839-6798	Contig211: 5092-6051
				Atc_2222	Acaty_c2064	Contig1023: 15029-15997	Contig249: 419-1402	Contig289: 44563-45531	Contig255: 8840-9823
				Atc_0184	Acaty_1p0025	Contig799: 1556-2527	Contig15: 1393-2364	Contig237: 5002-5973	Contig57: 3407-4378
cyoB	cytochrome o ubiquinol oxidase, subunit I			Atc_0648	Acaty_c0678	Contig685: 2175-4328	Contig212: 2730-4883	Contig9: 3663-5816	Contig211: 2916-5069
				Atc_2221	Acaty_c2063	Contig1023: 12867-15005	Contig249: 1426-3564	Contig289: 42401-44539	Contig255: 9847-11985
				Atc_0185	Acaty_1p0024	Contig685: 2175-4328	Contig15: 2828-4513	Contig237: 2853-4538	Contig57: 1258-2943
cyoC	cytochrome o ubiquinol oxidase, subunit III			Atc_0649	Acaty_c0679	Contig685: 1482-2120	Contig212: 2037-2675	Contig9: 2970-3608	Contig211: 2223-2861
				Atc_2220	Acaty_c2062	Contig1023: 12162-12797	Contig249: 3634-4269	Contig289: 41696-42331	Contig211: 2223-2861
				Atc_0186	Acaty_1p0023	Contig801: 768-1139	Contig15: 4585-5223	Contig237: 2143-2781	Contig57: 548-1186
cyoD	cytochrome o ubiquinol oxidase, subunit IV			Atc_0650	Acaty_c0680	Contig685: 1099-1485	Contig212: 1654-2040	Contig9: 2587-2973	Contig211: 1840-2226
				Atc_2219	Acaty_c2061	Contig1023: 11800-12165	Contig249: 4266-4631	Contig289: 41334-41699	Contig256: 413-778
				Atc_0187	Acaty_1p0022	Contig1182: 773-1144	Contig15: 5220-5591	Contig237: 1775-2146	Contig57: 180-551
