# Supplementary material for: Gene Turnover Contributes to the Evolutionary Adaptation of Acidithiobacillus caldus: Insights from Comparative Genomics
Source: Front Microbiol. 2016 Dec 6;7:1960. doi: 10.3389/fmicb.2016.01960 (PMC5138436; doi:10.3389/fmicb.2016.01960)
Supplement: Supplementary file 4 [file Table_4.xlsx]

## Sheet: Sheet1
Supplementary Table S4 The assignment of group-specific CDS to the COG classification.
COG category	Description	Group1	Group2
Information storage and processing
J	Translation, ribosomal structure and biogenesis	1	0
A	RNA processing and modification	0	0
K	Transcription	0	6
L	Replication, recombination and repair	3	60
B	Chromatin structure and dynamics	0	0
Cellular processes and signaling
D	Cell cycle control, cell division, chromosome partitioning	0	1
V	Defense mechanisms	0	6
T	Signal transduction mechanisms	0	2
M	Cell wall/membrane/envelope biogenesis	1	11
N	Cell motility	0	2
U	Intracellular trafficking, secretion, and vesicular transport	0	2
O	Posttranslational modification, protein turnover, chaperones	0	9
Metabolism
C	Energy production and conversion	3	3
G	Carbohydrate transport and metabolism	1	1
E	Amino acid transport and metabolism	0	0
F	Nucleotide transport and metabolism	0	0
H	Coenzyme transport and metabolism	0	0
I	Lipid transport and metabolism	0	1
P	Inorganic ion transport and metabolism	2	11
Q	Secondary metabolites biosynthesis, transport and catabolism	0	2
Poorly characterized
R	General function prediction only	3	10
S	Function unknown	5	38
	No category	24	111
Total number		43	276
